# Supplementary material for: Targeting the Ischemic Core: A Therapeutic Microdialytic Approach to Prevent Neuronal Death and Restore Functional Behaviors
Source: Int J Mol Sci. 2025 Apr 17;26(8):3821. doi: 10.3390/ijms26083821 (PMC12027531; doi:10.3390/ijms26083821)
Supplement: Supplementary file 1 [file ijms-26-03821-s001.zip]

Archive with 1 entries (1 files):
- ijms-3503715-supplementary.pdf
